# Supplementary material for: Beyond Visual Inspection: A Systematic Review of Adjunctive Aids for the Early Detection of Oral Squamous Cell Carcinoma
Source: J Clin Med. 2026 Mar 11;15(6):2146. doi: 10.3390/jcm15062146 (PMC13027221; doi:10.3390/jcm15062146)
Supplement: Supplementary file 1 [file jcm-15-02146-s001.zip]

Archive with 1 entries (1 files):
- jcm-4066889-supplementary.pdf
